# Supplementary material for: Development of a Whole Slide Imaging System on Smartphones and Evaluation With Frozen Section Samples
Source: JMIR Mhealth Uhealth. 2017 Sep 15;5(9):e132. doi: 10.2196/mhealth.8242 (PMC5622289; doi:10.2196/mhealth.8242)
Supplement: Multimedia Appendix 1 [file mhealth_v5i9e132_app1.xlsx]

## Sheet: Sheet1
Index	Sample #	sWSI region #1 Link	sWSI region #2 Link	sWSI region #3 Link	sWSI region #4 Link	Leica VS
1	F17-426	https://doctor.terrydr.com/seadragon548848e5ef1ea62ae6d61c72b02fc224				https://cloud.terrydr.com/project/10003/150
2	F17-451	https://doctor.terrydr.com/seadragon478434bac873946923af963dc2207b67	https://doctor.terrydr.com/seadragon8e92c66cb2871afd4a445a2753ea6065			https://cloud.terrydr.com/project/10003/152
3	F17-740	https://doctor.terrydr.com/seadragonfc4f4d26ce9af571b6efb449c8f26374				https://cloud.terrydr.com/project/10003/101
4	F17-737	https://doctor.terrydr.com/seadragone8ce9ed8b7238edf9efcfa81ac71604d				https://cloud.terrydr.com/project/10003/100
5	F17-731	https://doctor.terrydr.com/seadragon2da5603113f6910947f389cd83a2ead7	https://doctor.terrydr.com/seadragon396be535bf827bde304d0ff529d29cc8			https://cloud.terrydr.com/project/10003/98
6	F17-721	https://doctor.terrydr.com/seadragon889eb13b49c94c21bcdc30ae7130b8dc	https://doctor.terrydr.com/seadragon61c3893115493c3ad1adda08815a5b51			https://cloud.terrydr.com/project/10003/90
7	F17-729	https://doctor.terrydr.com/seadragon72b058541523e1d1b511b2745321d823				https://cloud.terrydr.com/project/10003/96
8	F17-772	https://doctor.terrydr.com/seadragone0e59a3457fd994326e4387930cbb928	https://doctor.terrydr.com/seadragonda97ccd072c3226bea3f9b9efd5854c0	https://doctor.terrydr.com/seadragonb33138090fa800353b81be9f301437ff		https://cloud.terrydr.com/project/10003/158
9	F17-728	https://doctor.terrydr.com/seadragona69dc7d0081bd5e7bfcae703a85760d7				https://cloud.terrydr.com/project/10003/95
10	F17-723	https://doctor.terrydr.com/seadragonec26e0f4592c5b3a985eb6af661cc4b5	https://doctor.terrydr.com/seadragon21a9d96e6507ebef0230a8fdc59ca52a			https://cloud.terrydr.com/project/10003/91
11	F17-724	https://doctor.terrydr.com/seadragon42b15dae401e39a5fec21b27fee64a96	https://doctor.terrydr.com/seadragon0724f5a9bf99606b9184397607aba32f			https://cloud.terrydr.com/project/10003/92
12	F17-778	https://doctor.terrydr.com/seadragon7e53062bbf3246fce394c35a7d4579ea	https://doctor.terrydr.com/seadragon3ba8010233b8fa9e0e79231c9ddf0fca	https://doctor.terrydr.com/seadragon8a0d4f3842f40b766c2426ac968d2b2a		https://cloud.terrydr.com/project/10003/120
13	F17-726	https://doctor.terrydr.com/seadragonf2a7a0f3bf2251cff90a2b8fac06a4a3	https://doctor.terrydr.com/seadragon6dd366f5693e7b70f73501aa3f950545	https://doctor.terrydr.com/seadragon2835098b6150f463547dbb19154f054b		https://cloud.terrydr.com/project/10003/94
14	F17-834	https://doctor.terrydr.com/seadragon0fde0ce3a5399f7ac522a747684ade52	https://doctor.terrydr.com/seadragond4223e50f18703b13c3c910597128f67			https://cloud.terrydr.com/project/10003/147
15	F17-730	https://doctor.terrydr.com/seadragon7313eb339196788af5522306f5df3cd8	https://doctor.terrydr.com/seadragone77bdcb6d1f1a84b9fd166bdd781847b			https://cloud.terrydr.com/project/10003/97
16	F17-839	https://doctor.terrydr.com/seadragon104991da09255c5ae9eae42ceda9f7d2				https://cloud.terrydr.com/project/10003/148
17	F17-790	https://doctor.terrydr.com/seadragon14329cc7fb471a8897848f5d4aa0ac60				https://cloud.terrydr.com/project/10003/125
18	F17-770	https://doctor.terrydr.com/seadragona679e6764cda1bfb9f025e8f94d194d7				https://cloud.terrydr.com/project/10003/117
19	F17-604	https://doctor.terrydr.com/seadragon8f69c387178191e39e7273e44a723045	https://doctor.terrydr.com/seadragon576a553a6f02c03c647f448075f71c49			https://cloud.terrydr.com/project/10003/157
20	F17-719	https://doctor.terrydr.com/seadragon1276e898a8d6340e1792ac10499a2918	https://doctor.terrydr.com/seadragonfba46b183bbae7184d2d5af8c39cb660			https://cloud.terrydr.com/project/10003/89
21	F17-609	https://doctor.terrydr.com/seadragon19d5f76357c75e77f0da3831003d8520				https://cloud.terrydr.com/project/10003/66
22	F17-829	https://doctor.terrydr.com/seadragonb9c56dde037fa8d6eefd20517eca0819				https://cloud.terrydr.com/project/10003/146
23	F17-660	https://doctor.terrydr.com/seadragon2cc963fd3e41236e82665df395194491	https://doctor.terrydr.com/seadragonfb73d66deb8f66ed5a32fcee9ed74110			https://cloud.terrydr.com/project/10003/72
24	F17-749	https://doctor.terrydr.com/seadragoneac1a84861cc3600dea573c417d70e33				https://cloud.terrydr.com/project/10003/106
25	F17-725	https://doctor.terrydr.com/seadragonaf0a8d4e3035aca9e6fd8ec252d210df				https://cloud.terrydr.com/project/10003/93
26	F17-783	https://doctor.terrydr.com/seadragon9dc988ea5eca31c17ccb9980659d5a7e				https://cloud.terrydr.com/project/10003/122
27	F17-716	https://doctor.terrydr.com/seadragonf08d5c6be2f0cee9d8dec0b87862074f	https://doctor.terrydr.com/seadragone1ccc899d3965f0257c282aa75564246	https://doctor.terrydr.com/seadragonc88c8fff6353d0cc0789953dba9bac5e		https://cloud.terrydr.com/project/10003/87
28	F17-769	https://doctor.terrydr.com/seadragonbbbedffcb4949d3a38f077978662307e	https://doctor.terrydr.com/seadragoned240528b00a3b1bb37d43d1e13c5d19			https://cloud.terrydr.com/project/10003/116
29	F17-717	https://doctor.terrydr.com/seadragon7c9f47705271ef8968e015e5bd344eb1				https://cloud.terrydr.com/project/10003/88
30	F17-775	https://doctor.terrydr.com/seadragon8336e178680d299be944300198145d66				https://cloud.terrydr.com/project/10003/118
31	F17-712	https://doctor.terrydr.com/seadragon888c50e11ac8096477c3b92a5cb1f101				https://cloud.terrydr.com/project/10003/83
32	F17-838	https://doctor.terrydr.com/seadragon6ffa428e4ed38c88ee5785f2ab995b87				https://cloud.terrydr.com/project/10003/149
33	F17-743	https://doctor.terrydr.com/seadragon62c017d5719a9439f1856afc72890f67				https://cloud.terrydr.com/project/10003/104
34	F17-710	https://doctor.terrydr.com/seadragonce3bcdd2e0023bb3f1e187128d296a6f				https://cloud.terrydr.com/project/10003/82
35	F17-744	https://doctor.terrydr.com/seadragon689d3fec3978bca27f6b4b704f1eb346				https://cloud.terrydr.com/project/10003/105
36	F17-733	https://doctor.terrydr.com/seadragon05725a2b3438cf72dd0383b4d9752453				https://cloud.terrydr.com/project/10003/99
37	F17-696	https://doctor.terrydr.com/seadragon241389ececad2c65b8a1a41430594ae0	https://doctor.terrydr.com/seadragona81ae679baf06ad71c0e45a0cd1ee1a3			https://cloud.terrydr.com/project/10003/79
38	F17-713	https://doctor.terrydr.com/seadragon5b7a284b2035a6195c3f32e3606c367b				https://cloud.terrydr.com/project/10003/84
39	F17-715	https://doctor.terrydr.com/seadragon1d8ccbaad21c66efd24103bc7b6a503f				https://cloud.terrydr.com/project/10003/86
40	F17-714	https://doctor.terrydr.com/seadragon29867a2b4213994ed633113c07bff195				https://cloud.terrydr.com/project/10003/85
41	F17-702	https://doctor.terrydr.com/seadragona53c81929d847ab4798ff891998f431c	https://doctor.terrydr.com/seadragonb126a0143ef7ab63678d82e4a2d82968			https://cloud.terrydr.com/project/10003/80
42	F17-692	https://doctor.terrydr.com/seadragondb3249ad99ed2f7a3c58514cca153c66	https://doctor.terrydr.com/seadragon32388b3b4c5512464d54a8b8833e1e83			https://cloud.terrydr.com/project/10003/78
43	F17-707	https://doctor.terrydr.com/seadragonabbcb538963e4062121594bc2ca625cc	https://doctor.terrydr.com/seadragon662999abeba56bb6586e92502556072d			https://cloud.terrydr.com/project/10003/81
44	F17-822	https://doctor.terrydr.com/seadragonbc2d81b11e2942ad05711efa3288a4cf				https://cloud.terrydr.com/project/10003/144
45	F17-825	https://doctor.terrydr.com/seadragon15a0ba6d0ad5ea6cbcb1b7295f0341aa				https://cloud.terrydr.com/project/10003/145
46	F17-819	https://doctor.terrydr.com/seadragon617e9a5cabe02a824ae0b5a6f8639f1e				https://cloud.terrydr.com/project/10003/143
47	F17-760	https://doctor.terrydr.com/seadragon1d337ab51729709d8bd352b11d118dd3				https://cloud.terrydr.com/project/10003/156
48	F17-751	https://doctor.terrydr.com/seadragon7c4d7f6e19e1358c20ae678718e5f1c4				https://cloud.terrydr.com/project/10003/108
49	F17-796	https://doctor.terrydr.com/seadragon0e6b25b651c7df5a389739a33413beea				https://cloud.terrydr.com/project/10003/129
50	F17-818	https://doctor.terrydr.com/seadragona17c206327f5a555d488fe16b8b80e22				https://cloud.terrydr.com/project/10003/142
51	F17-811	https://doctor.terrydr.com/seadragon35c7fe9074a9b78525cdafce7bc7c32f	https://doctor.terrydr.com/seadragone9bc97b6b3c0d4fe4a26c0b8475dc340			https://cloud.terrydr.com/project/10003/137
52	F17-777	https://doctor.terrydr.com/seadragone4e4bd1c69c9c710f977bd71c8334044				https://cloud.terrydr.com/project/10003/119
53	F17-755	https://doctor.terrydr.com/seadragonb40fa864997caffec16ef6005955e81b				https://cloud.terrydr.com/project/10003/109
54	F17-803	https://doctor.terrydr.com/seadragondb54f138d6a15bccd91d3ca276d643f5	https://doctor.terrydr.com/seadragonf71408f6219f7787780267505aa18d5f			https://cloud.terrydr.com/project/10003/133
55	F17-801	https://doctor.terrydr.com/seadragonff521251fffc02c4b297d7389bd84987	https://doctor.terrydr.com/seadragonbdd82d017ed809b14e3327ee33f979fa			https://cloud.terrydr.com/project/10003/132
56	F17-741	https://doctor.terrydr.com/seadragonddbf7bb0992cb4d9b391700f2f4043a7				https://cloud.terrydr.com/project/10003/102
57	F17-797	https://doctor.terrydr.com/seadragonae3669de9c72bf73861a6c2bc2906c33				https://cloud.terrydr.com/project/10003/130
58	F17-684	https://doctor.terrydr.com/seadragon7828b9795e3a6ae297fa158cfb3c4a09				https://cloud.terrydr.com/project/10003/74
59	F17-626	https://doctor.terrydr.com/seadragonad387a3e7f896e7c543293ebb45f5ac6	https://doctor.terrydr.com/seadragonab05aa852795786a26def4aa5f024016			https://cloud.terrydr.com/project/10003/68
60	F17-768	https://doctor.terrydr.com/seadragon6614d1519ab6463fbf595e29e1351ed3				https://cloud.terrydr.com/project/10003/115
61	F17-791	https://doctor.terrydr.com/seadragon1154caa790cdf355baf15776bca1e7d9				https://cloud.terrydr.com/project/10003/126
62	F17-810	https://doctor.terrydr.com/seadragon3c6eb138c98a5c6c9a737af2440873bd	https://doctor.terrydr.com/seadragonf0aa22cac89c4787f18faa002a8234c6			https://cloud.terrydr.com/project/10003/136
63	F17-763	https://doctor.terrydr.com/seadragon42ab046bdaa7a220fccc2357ee61ea98				https://cloud.terrydr.com/project/10003/114
64	F17-784	https://doctor.terrydr.com/seadragon06e8072948c0c1a360bf6bc63bebd382				https://cloud.terrydr.com/project/10003/123
65	F17-535	https://doctor.terrydr.com/seadragonba7097ba1a7de1175fb1b84ee74b777d				https://cloud.terrydr.com/project/10003/62
66	F17-809	https://doctor.terrydr.com/seadragon7fac4f3f332d1640b150cb9dba4a11c4				https://cloud.terrydr.com/project/10003/135
67	F17-787	https://doctor.terrydr.com/seadragone56e55b0a56d947d1c072b77693419b5				https://cloud.terrydr.com/project/10003/124
68	F17-687	https://doctor.terrydr.com/seadragonc7fc02bd6ce792ac1f3c78dbbdd77a20	https://doctor.terrydr.com/seadragon9191b5fff6a888594c4197a7042a7778			https://cloud.terrydr.com/project/10003/76
69	F17-816	https://doctor.terrydr.com/seadragone2c4a030d9052f8950006616c8f08ac0	https://doctor.terrydr.com/seadragon21c0a42fe4e3d93144f6e6156dd55930			https://cloud.terrydr.com/project/10003/140
70	F17-512	https://doctor.terrydr.com/seadragon34633ddb0efa06f5f182e711d63d0345				https://cloud.terrydr.com/project/10003/59
71	F17-759	https://doctor.terrydr.com/seadragon690c35aab441db1b33525572edcd0199				https://cloud.terrydr.com/project/10003/111
72	F17-592	https://doctor.terrydr.com/seadragonf1126bd3bd5ff9ba16a960b7435b8969	https://doctor.terrydr.com/seadragon1b95b35e9c6226a01277f433c6baa5ec			https://cloud.terrydr.com/project/10003/64
73	F17-647	https://doctor.terrydr.com/seadragone4b18cca3ed1f87b33314df902bf7555				https://cloud.terrydr.com/project/10003/70
74	F17-587	https://doctor.terrydr.com/seadragona437c7c1a37d9f166ba37b69e9515c94	https://doctor.terrydr.com/seadragonedf65f8cf3b26f1da2691f49ed06c1b4			https://cloud.terrydr.com/project/10003/63
75	F17-817	https://doctor.terrydr.com/seadragon60234a72c9694472acecf7417c49203d	https://doctor.terrydr.com/seadragone433da749f71c5174352e7d8415332e1			https://cloud.terrydr.com/project/10003/141
76	F17-814	https://doctor.terrydr.com/seadragon5e18c55600fee9c1e9782bdd178f6e78	https://doctor.terrydr.com/seadragon9226cc366189602894e7e7d9d6a34698	https://doctor.terrydr.com/seadragon78d55b7fea18acdd6db345c5e7ea08a0		https://cloud.terrydr.com/project/10003/138
77	F17-792	https://doctor.terrydr.com/seadragon06e09640e0d2bd025ddf7e75a685462e	https://doctor.terrydr.com/seadragon416187d88bd308d04faa8c91cdb478e2	https://doctor.terrydr.com/seadragonb3a1de56959de0858557eb16df656752	https://doctor.terrydr.com/seadragonf88dafa855550d8a59b832396602b240	https://cloud.terrydr.com/project/10003/127
78	F17-656	https://doctor.terrydr.com/seadragon2b47a1d10a4a218c8acd4f935c24d8e4	https://doctor.terrydr.com/seadragon9c28ded13b8edc5726824c8c929673ec			https://cloud.terrydr.com/project/10003/71
79	F17-794	https://doctor.terrydr.com/seadragon105d86e7510a39b9dbc88b05ba3aedb9	https://doctor.terrydr.com/seadragonade42ebeea69550970a879f187cd8d59			https://cloud.terrydr.com/project/10003/128
80	F17-428	https://doctor.terrydr.com/seadragondc3c1b5663f16c804ee23dd4de0dde51				https://cloud.terrydr.com/project/10003/151
81	F17-482	https://doctor.terrydr.com/seadragon5843eb72635b8cd18d11b8b476db71d7	https://doctor.terrydr.com/seadragon43baaf3606e84500fcb0e9b07915943f			https://cloud.terrydr.com/project/10003/155
82	F17-750	https://doctor.terrydr.com/seadragon47e60f570910aef595502e3716ce352d				https://cloud.terrydr.com/project/10003/107
83	F17-742	https://doctor.terrydr.com/seadragondd85799c15a6a09f65b64faf11505bca				https://cloud.terrydr.com/project/10003/103
84	F17-690	https://doctor.terrydr.com/seadragonde79aea0a180eb3629784b6e1b3cbe08	https://doctor.terrydr.com/seadragon52a34d389c216f65980d2bb9261ad0a2			https://cloud.terrydr.com/project/10003/77
85	F17-762	https://doctor.terrydr.com/seadragonc96c61d42e2eb0dc0dd8cdfc1535114f	https://doctor.terrydr.com/seadragonfdcdb262185365e5b5554579fe82037e			https://cloud.terrydr.com/project/10003/113
86	F17-758	https://doctor.terrydr.com/seadragon93d15b9f53763d222a9edfd2d85ea034	https://doctor.terrydr.com/seadragon19643c6a466cdd685ae72282c2c5e9e8			https://cloud.terrydr.com/project/10003/110
87	F17-594	https://doctor.terrydr.com/seadragon7fe0242093d511d559a8cd77200db08a				https://cloud.terrydr.com/project/10003/65
88	F17-522	https://doctor.terrydr.com/seadragon77229fbdf7dbb78edd2364e5829b41e4				https://cloud.terrydr.com/project/10003/60
89	F17-671	https://doctor.terrydr.com/seadragon75fdbd9c27fee33393c6162d15bf007d				https://cloud.terrydr.com/project/10003/73
90	F17-459	https://doctor.terrydr.com/seadragon4ca0dff98f39d85610d81e35511407cc				https://cloud.terrydr.com/project/10003/154
91	F17-530	https://doctor.terrydr.com/seadragon633143a26b9b4e3caae53d72753719c0	https://doctor.terrydr.com/seadragona47f149a340a34bbf7990b6f13c8b6bf			https://cloud.terrydr.com/project/10003/61
92	F17-686	https://doctor.terrydr.com/seadragonc683e42e3550555fa141133fa1723d5f	https://doctor.terrydr.com/seadragonffdd3942a34fc8a84be632aeccd5d58c			https://cloud.terrydr.com/project/10003/75
93	F17-761	https://doctor.terrydr.com/seadragon804b534d23bd71ad9b52aeb73c8c0af7
94	F17-628	https://doctor.terrydr.com/seadragon74967b7e81f05722894969a20778ad15				https://cloud.terrydr.com/project/10003/69
95	F17-815	https://doctor.terrydr.com/seadragon07afdb86340fa3e6cc7c68b26c421f40	https://doctor.terrydr.com/seadragon1d484f48c27460b0583ff22956ee4273	https://doctor.terrydr.com/seadragon34b325dde034be2c05e60cfc613e6454		https://cloud.terrydr.com/project/10003/139
96	F17-779	https://doctor.terrydr.com/seadragoncc751d910135c66f22b4aa0e76c78f2b	https://doctor.terrydr.com/seadragon781547f342e7e71bb0a2e1db91cf35d3			https://cloud.terrydr.com/project/10003/121
97	F17-804	https://doctor.terrydr.com/seadragon15e6d478999427f18615be99851f45a1	https://doctor.terrydr.com/seadragon9cb030c4163a96931b96d117a043343a	https://doctor.terrydr.com/seadragonf78c1835de42535a23b750590e83a41f		https://cloud.terrydr.com/project/10003/134
98	F17-611	https://doctor.terrydr.com/seadragon6009c59a4ca5650a10c7a54fb88e32aa	https://doctor.terrydr.com/seadragon3b031c8a8c4161a5fd5e8e62b588b4f4			https://cloud.terrydr.com/project/10003/67
99	F17-456	https://doctor.terrydr.com/seadragon00ab23f434b825d86dc4ab9119aaf89b	https://doctor.terrydr.com/seadragon9c664f0b6823ec9225d3adb1a5adf4dc			https://cloud.terrydr.com/project/10003/153
