# Supplementary material for: Development of a Whole Slide Imaging System on Smartphones and Evaluation With Frozen Section Samples
Source: JMIR Mhealth Uhealth. 2017 Sep 15;5(9):e132. doi: 10.2196/mhealth.8242 (PMC5622289; doi:10.2196/mhealth.8242)
Supplement: Multimedia Appendix 2 [file mhealth_v5i9e132_app2.xlsx]

## Sheet: 原始数据
Class	Sample ID	Gender	Age	Discription	Pathologist C, Ground Truth	Pathologist A with sWSI VS		Pathologist B with sWSI VS		Pathologist D with leica VS		Pathologist E with leica VS
Breast	F17-00426	Female	24	（左侧乳房肿块）带脂肪的软组织一块，大小7*4.8*3.3cm，切面见两结节，最大径分别为1.6cm，1.2cm，质稍硬，界限不清。（3F)_x000D_ （左侧乳房肿块1）带脂肪的软组织一块，大小7*3.5*1.8cm，切面见多枚结节，长径0.3-0.9cm，大者结节中央见灰黄脓样液体。（2F)	（左侧乳腺及左乳腺1）考虑炎症性病变，局部呈肉芽肿性炎。	肉芽肿性小叶炎	Correct	肉芽肿性炎	Correct	肉芽肿性炎	Correct	炎症，待石蜡	LSpe.
Breast	F17-00428	Female	28	(右侧乳房肿块)带脂肪组织一块，大小3.2*3*2.6cm,切面见一肿块，大小2.5*2.5*2.4cm，肿块中央见裂隙样腔隙，最大径1.1cm，腔隙内含灰黄脓样液体，其余组织切面质地稍韧。（2F)	(右侧乳腺)符合纤维腺瘤。	乳腺腺病瘤	LSpe.	纤维腺瘤	Correct	纤维腺瘤	Correct	乳腺增生症伴导管扩张	LSpe.
Breast	F17-00451	Female	35	(右侧乳房肿块）：灰红灰白乳腺组织一块，大小2.1*1.5*1cm，切开切面见一结节，大小0.7*0.7*0.3cm，切面灰白，质中，与周围分界尚清。（1F）	(右侧乳腺)纤维腺瘤。	乳腺纤维腺瘤	Correct	纤维腺瘤	Correct	纤维腺瘤	Correct	纤维腺瘤	Correct
Breast	F17-00456	Female	72	①(右侧乳房肿块）：灰红灰黄组织一块，大小3*2.3*1cm，切开切面见一质硬区，大小约1.5*0.8*0.8cm，灰白灰红，质硬,其余乳腺组织灰白，质韧。（2F)_x000D_ ②（左侧乳房肿块）：灰红灰黄组织一块，大小2.8*2*1cm，切开切面见一囊腔，长径约1cm，内含血性液体，其余乳腺组织灰白，质韧。（1F)	（右侧乳腺）导管内原位癌，是否有微浸润待石蜡及酶标。（左侧乳腺）导管内乳头状肿瘤，细胞中-重度异型，确诊待石蜡及酶标。	实性乳头状癌，待石蜡及免疫组化明确有无合并导管原位癌成分	LSpe.	腺病导管上皮增生	LSpe.	导管内癌，浸润待石蜡	Correct	导管内癌，不除外实性乳头状癌	LSpe.
Breast	F17-00459	Female	54	（左乳房肿块）：灰红灰黄组织一块，大小6.5*4*2cm，一侧质硬，大小3.1*2*1.8cm，切面灰白，中央灰红。（1F)	（左乳腺）浸润性癌。	浸润性癌，考虑浸润性导管癌	Correct	浸润性癌	Correct	浸润性癌	Correct	癌	Correct
Breast	F17-00482	Female	48	右侧乳房肿块：乳腺组织一块，大小3.6*3*0.8cm，切面灰白灰黄相间，近切缘见一结节，直径约0.4cm，质稍硬。（2F）_x000D_ 左乳肿块：乳腺组织一块，大小6.6*3.9*1.6cm，切面灰白，质韧，右散在病灶三个，直径0.2-0.6cm。（2F）	（右乳腺）腺病伴纤维腺瘤形成（左乳腺）腺病伴纤维腺瘤形成，局灶纤维上皮性结节，细胞生长活跃，待石蜡及酶标确诊。	乳腺腺病	LSpe.	纤维腺瘤	LSpe.	腺病伴纤维腺瘤形成	Correct	局部不典型增生待石蜡	LSpe.
Breast	F17-00512	Female	82	左乳肿块：乳腺组织一块9*6*2.8cm，切面见一灰白质硬肿块2*1.9*1.7cm，肿块切面灰白灰红，部分区略透明，界不清，质硬，其余乳腺组织灰白灰黄相间。2F	（左乳肿块）乳腺浸润性癌，肿瘤累及皮肤侧切缘。 标本上切缘、下切缘、内切缘、外切缘及底切缘均未见癌累及。	非特殊型浸润性癌	Correct	癌	Correct	浸润性癌	Correct	癌	Correct
Breast	F17-00522	Female	41	右乳肿块1：送检乳腺组织一块2.8*2.3*1.2cm，切面局部见一囊，长径约0.8cm，囊内壁灰白较光滑，其余乳腺组织灰白灰黄相间。2F_x000D_ 右乳肿块2：乳腺组织2块大者3.3*2.5*1.3cm，切面灰白灰黄相间，质软。小者2.6*1.6*1cm，切面灰白灰黄，质稍韧。2F_x000D_ 左乳肿块：乳腺组织一块3.6*3.3*1cm，切面见一囊，长径0.6cm，内壁灰白光滑，其余乳腺组织灰白灰黄相间，质韧。2F	（右乳肿块1）乳腺腺病伴囊肿形成。（右乳肿块2）乳腺腺病。（左乳肿块）乳腺腺病。	乳腺腺病	Correct	腺病	Correct	腺病	Correct	乳腺增生症	Correct
Breast	F17-00530	Female	39	右乳肿块：乳腺组织一块5.8*3.2*1.5cm，切面灰白灰黄相间，质韧，局部见一结节1.2*0.8*0.6cm，结节切面灰白，分叶状，质中。2F	（右乳肿块)乳腺纤维腺瘤。	良性病变，纤维腺瘤伴腺病	Correct	纤维腺瘤	Correct	纤维腺瘤	Correct	纤维腺瘤	Correct
Breast	F17-00535	Female	46	左乳肿块1：乳腺组织一块，大小1.6*1.6*1.1cm，切面见一结节，长径1cm，乳白色，边界尚清，质柔韧。（1F）_x000D_ 左乳肿块1：乳腺组织一块，大小2.6*1.6*0.7cm，切面灰白灰黄，局部质稍硬，范围约1*0.8cm。(2F)	(左乳肿块1)乳腺腺病伴纤维腺瘤形成趋势，部分导管上皮增生。（左乳肿块2）乳腺腺病伴灶性导管上皮增生。	乳腺腺病，伴导管上皮增生及不典型增生	LSpe.	纤维腺瘤	Correct	纤维腺瘤	Correct	乳腺增生症伴纤维腺瘤形成	Correct
Breast	F17-00587	Female	48	左乳肿块：送检灰白色扁圆形肿块一个，包膜较完整，表面粗糙，大小约3.3*2*1.6cm。内有结节二枚，长径分别为2cm和1.6cm，质中，切面灰白，细小分叶状。(2F)	(左侧)乳腺纤维腺瘤	纤维腺瘤	Correct	纤维腺瘤	Correct	纤维腺瘤	Correct	纤维腺瘤	Correct
Uterine corpus	F17-00592	Female	48	子宫肌瘤：条状组织一堆，总体积13*7*4cm，切面灰白旋涡状，质地中等。（2F）	（子宫肌瘤）平滑肌瘤	平滑肌瘤	Correct	平滑肌瘤	Correct	平滑肌瘤	Correct	平滑肌瘤	Correct
Uterine corpus	F17-00594	Female	43	子宫肌瘤：结节一枚，大小2*1.5*1.5cm，切面灰白质中，界清。（1F）_x000D_ 左输卵管：输卵管一段，长4cm，管径0.5cm，伞端不清，一侧输卵管外见灰白灰红区，约2*1.5*1cm。（2F）_x000D_ 右输卵管：输卵管一段，长5cm，管径0.5cm，伞端不清，另见灰红组织二块，总体积2*1*0.5cm。（2F）	（子宫肌瘤）平滑肌瘤，细胞轻度异型性，偶见核分裂相，待常规多取材明确诊断。（左侧输卵管）慢性炎伴管腔扩张。并见部分卵巢组织。（右侧输卵管）慢性炎伴管腔扩张。	子宫平滑肌瘤	Correct	平滑肌瘤	Correct	平滑肌瘤	Correct	平滑肌瘤	Correct
Uterine corpus	F17-00604	Female	45	全子宫：大小15*10*5cm，宫颈外口直径4cm，颈管长5.5cm，宫腔深6cm，内膜厚0.5-1cm，肌壁厚3cm，肌壁间数枚小结节，长径0.5-0.8cm。（4F）	（全子宫）子宫腺肌症，子宫平滑肌瘤 子宫内膜分泌反应	子宫腺肌症	Correct	肌腺症	Correct	肌腺症	Correct	子宫肌腺症	Correct
Breast	F17-00609	Female	86	右侧乳房肿块：带脂肪软组织一块，大小3.2*2.6*2.1cm，切面见一肿块，大小1.7*1.6*1.5cm，灰白灰黄，质硬，界不清。（1F）	(右乳腺)浸润性癌。	浸润性导管癌	Correct	浸润性导管癌	Correct	浸润性癌	Correct	浸润性导管癌	Correct
Breast	F17-00611	Female	56	右乳肿块：带脂肪软组织一块，大小3.6*2.5*1.6cm，切面见一结节，大小14*0.6*0.5cm，灰白，质稍韧，界不清。其余组织质软。（1F）	（右乳腺）考虑硬化性腺病。	良性病变	LSen.	腺病导管上皮增生	LSen.	良性病变	LSen.	乳腺增生症	LSen.
Uterine corpus	F17-00626	Female	54	(子宫肌瘤）灰白条索状碎组织一堆，总体积7*6*2cm，切面灰白质韧，编织状。（2F)_x000D_ (右侧输卵管系膜囊肿）泡状物1枚，直径0.6cm，内含清液，壁薄如纸.另见灰红组织一块，大0.4*0.4*0.2cm.（2F)	(子宫肌瘤）平滑肌瘤。(右侧输卵管系膜囊肿）副中肾管囊肿。	平滑肌瘤	Correct	平滑肌瘤	Correct	平滑肌瘤	Correct	平滑肌瘤	Correct
Breast	F17-00628	Female	38	(左乳房肿块)灰白灰黄组织一块，大小3.5*2.5*0.8cm，切面灰白淡黄相间，以灰白为主，质中。_x000D_ (右乳房肿块)灰白灰黄灰红组织一块，大小3*2.5*1cm，切面灰白淡黄相间，以灰白为主，质中，未见明显肿块。_x000D_ (右乳房肿块2)灰白灰黄灰红组织一块，大小3*1*0.5cm，切面灰白淡黄相间，以灰白为主，范围约2*1*0.5cm，质中，未见明显肿块。	(左乳房肿块)乳腺增生病伴局灶纤维腺瘤改变。(右乳房肿块)乳腺增生病。(右乳房肿块2)乳腺增生病。	良性病变，腺病，灶区导管上皮普通型增生、管腔内泡沫细胞聚集	Correct	腺病	Correct	腺病	Correct	乳腺增生症	Correct
Breast	F17-00647	Female	41	左侧乳房肿块：部分乳腺组织，大小6*4*2.5cm，切面见一肿块，大小2*1.5*1.6cm，灰白色，质略硬，界清。有光泽。（5F）	(左乳腺)乳腺病，伴纤维腺瘤形成，局灶区导管上皮增生活跃。	管状腺瘤，周边合并纤维腺瘤	Correct	纤维腺瘤	Correct	纤维腺瘤	Correct	纤维腺瘤	Correct
Uterine corpus	F17-00656	Female	43	全子宫：全子宫大小14*8*5cm，内见节育环一枚，宫颈外口肥厚，外径4.5cm，，颈管长4cm，宫腔深5cm，内膜厚0.1cm,肌壁厚3-4cm，于宫颈肌壁间见灰白结节一枚，长径1.3cm，质韧，编织状。（5F）	全子宫切除标本；子宫肌腺病；子宫平滑肌瘤；宫颈慢性炎。	腺肌瘤/症	Correct	肌腺症	Correct	肌腺症	Correct	肌腺症	Correct
Uterine corpus	F17-00660	Female	27	灰白碎条索状物一堆8*6.5*4cm，切面灰白编织状，质嫩（2F）	（子宫）平滑肌瘤	子宫平滑肌瘤	Correct	平滑肌瘤	Correct	平滑肌瘤	Correct	平滑肌瘤	Correct
Breast	F17-00671	Female	34	右乳内侧肿块:灰黄组织一块,大小3.5*3*2cm，切面见一肿块，大小为2*2*1.8cm,灰红灰黄色，质稍硬，与周围界限，欠清。（1F）_x000D_ 右乳外侧肿块：不规则组织一块，大小2.2*1.5*1cm，切面见一结节，大小1.9*1.2*0.9cm，灰白，分叶状，质中，界清。（1F）	(右乳内侧肿块）乳腺浸润性癌（右乳外侧肿块）乳腺纤维腺瘤	乳腺浸润性癌	Correct	浸润性癌	Correct	浸润性癌	Correct	癌	Correct
Thyroid	F17-00684	Female	42	甲状腺左叶+峡部：灰红组织一块，大小5*2.8*1.3cm,切面见一结节，直径0.5cm，切面灰白，质硬。（2F）_x000D_	（甲状腺左叶+峡部）甲状腺滤泡异型增生，考虑甲状腺微小乳头状癌，直径0.5cm	乳头状癌	Correct	乳头状癌	Correct	乳头状癌	Correct	微小乳头状癌	Correct
Thyroid	F17-00686	Male	42	(甲状腺)灰红暗红组织一块，右叶大小大小6*3*1.8cm,切面见灰白结节一枚，长径1cm,界欠清。左叶大小5.5*2.7*1.5cm，切面灰红暗红，未见明显结节。峡部大小2*1.2*0.5cm，灰红暗红，未见明显结节。_x000D_	右叶甲状腺见微小乳头状癌，其余部分甲状腺未见肿瘤	微小乳头状癌	Correct	甲状腺组织	LSen.	乳头状癌	Correct	微小乳头状癌	Correct
Thyroid	F17-00687	Female	58	（左侧甲状腺)灰红暗红组织一块，大小大小3.5*1.8*1.5cm,切面见胶样结节一枚，长径0.5cm,界清。2F_x000D_ （右侧甲状腺+峡部)灰红暗红组织一块，大小5*2.5*2cm，切面见灰白结节2枚，长径0.6-0.7cm，质硬界不清。2F_x000D_	（右甲+峡部）微小乳头状癌（左甲）甲状腺滤泡结节状增生	甲状腺乳头状癌，伴梭形细胞区域，待常规及免疫组化	LSpe.	乳头状癌	Correct	乳头状癌	Correct	微小乳头状癌	Correct
Uterine corpus	F17-00690	Female	55	（子宫肌瘤）灰白碎组织一堆，总体积6*5.5*3cm。切面灰白编织状，质韧。2F	子宫平滑肌瘤	子宫平滑肌瘤，局灶富于细胞型	LSpe.	平滑肌瘤	Correct	平滑肌瘤	Correct	平滑肌瘤	Correct
Thyroid	F17-00692	Female	26	（右侧甲状腺）甲状腺组织一块，大小6*3.5*2.5cm，切面见一囊实性肿块，直径2.7cm，实性区灰黄色质软，囊性区为褐色液体，距其2cm，另见灰红结节一枚，直径1cm，质软，界清。3F_x000D_ （左侧甲状腺）甲状腺组织一块，大小6.6*4*2.5cm，切面胶质较丰富，结节样区5处，长径0.3-0.5cm，其余部分灰白灰红，质中。2F	（右叶甲状腺）甲状腺滤泡上皮增生，伴局部区结节状增生，请待石蜡片免疫组化确诊。（左侧甲状腺）甲状腺滤泡上皮增生，伴局部区结节状增生及部分上皮乳头状增生，请待石蜡片免疫组化确诊。	甲状腺肿，局部乳头状增生	LSpe.	结甲伴乳头状增生	LSpe.	结甲伴乳头状增生，待石蜡	LSpe.	部分区甲状腺滤泡上皮增生及轻度不典型增生，甲亢可能	LSpe.
Uterine corpus	F17-00696	Female	45	（甲状腺）灰红暗红组织一块，右叶大小6*3*1.8cm，切面见灰白结节一枚，长泾	（全子宫）子宫多发性平滑肌瘤	子宫平滑肌瘤	Correct	平滑肌瘤	Correct	平滑肌瘤	Correct	平滑肌瘤	Correct
Uterine corpus	F17-00702	Female	45	子宫肌瘤：灰白结节_x000D_ 右侧输卵管系膜囊肿：已破囊泡状物一个0.5*0.3*0.3cm，壁薄如纸。_x000D_ 右侧卵巢囊肿：囊壁样组织一块，面积2*1.5cm，壁厚0.1cm，粘膜表面光滑。	（子宫）平滑肌瘤（右卵巢）良性囊性病变（右输卵管系膜）副中肾管囊肿	平滑肌瘤	Correct	平滑肌瘤	Correct	平滑肌瘤	Correct	平滑肌瘤	Correct
Uterine corpus	F17-00707	Female	40	左侧卵巢囊肿：囊性肿物一个，1.6*1*0.6cm，外表面光滑，囊壁厚0.1cm，内含黄色粘稠物。2F_x000D_ 子宫肌瘤：结节9枚，长径1.5-7cm，外表面光滑，有包膜，切面灰白质韧，编织状。2F	（左侧卵巢）倾向良性病变。（子宫）多发性平滑肌瘤。	平滑肌瘤	Correct	平滑肌瘤	Correct	平滑肌瘤	Correct	平滑肌瘤	Correct
Thyroid	F17-00710	Female	64	左甲+峡部：甲状腺组织一块，大小5.5*3.2*2.4cm，切面呈多结节状，灰淡黄色，界限尚清，结节部分融合，质软。2F_x000D_ 右甲：甲状腺组织两块，大小分别为2*1.4*0.8cm，3*1.3*1cm，小者切面暗红质软，未见明显结节，大者切面见三个结节，长径0.3-0.8cm，灰淡黄色，界限清，质软。F	(甲状腺左叶+峡部）结节性甲状腺肿（甲状腺右叶）结节性甲状腺肿	结节性甲状腺肿	Correct	结甲	Correct	结甲伴乳头状增生，待石蜡	LSpe.	结甲	Correct
Lung	F17-00712	Male	58	左肺上叶：2F	（左肺上叶）腺癌；支气管切缘未见肿瘤累及	肺腺癌可能	LSen.	癌可能	LSen.	腺癌	Correct	肺泡上皮不典型增生，疑癌	LSpe.
Thyroid	F17-00713	Female	54	左叶+峡部：甲状腺组织一块，大小3.5*2.5*1cm，紧邻被膜见一灰白结节，大小0.9*0.6*1cm，切面灰白质硬，界限不清，距结节0.2cm另见一囊，长径1.3cm，内含暗红色凝血块样物。2F_x000D_ 右叶：部分甲状腺组织，大小4*2.8*0.8cm，切面见两个结节，长径0.4-1.3cm，切面灰黄质软，含胶丰富。2F	（甲状腺左叶+峡部）甲状腺乳头状癌； 结节性甲状腺肿。（甲状腺右叶） 结节性甲状腺肿。	甲状腺乳头状癌	Correct	乳头状癌	Correct	乳头状癌	Correct	乳头状癌	Correct
Thyroid	F17-00714	Male	60	左侧胸骨后甲状腺：囊状物一个，大小3*3*1.7cm，外壁尚光滑，上附少量肌样组织，囊壁厚0.2-0.3cm，囊内含暗红色液体，另见暗黄色胶样液体。2F_x000D_ 右侧甲状腺结节：部分甲状腺组织，大小3.8*2.7*1.4cm，切面见一灰黄色质稍硬区，范围1.2*0.4cm，另见一结节，长径0.8cm，切面灰黄，含胶丰富。2F	（左侧胸骨后甲状腺）符合结节性甲状腺肿伴囊性变。（右侧甲状腺结节）结节性甲状腺肿，部分滤泡上皮乳头状增生。	结节性甲状腺肿	Correct	结甲	Correct	结甲	Correct	结甲	Correct
Uterine corpus	F17-00715	Female	43	子宫肌瘤：灰白结节一个，大小0.8*0.6*0.5cm，表面光滑，包膜完整，切面灰白质韧。F_x000D_ 右侧卵巢囊肿：一侧卵巢大小1.8*1.6*0.6cm，切面灰白灰黄，内见小囊，长径0.5-0.6cm，局部囊内见灰白乳头样物。另见破碎囊壁样组织一堆，总体积1.7*1*0.5cm。2F	（右侧卵巢）考虑良性囊性病变。（子宫）平滑肌瘤。	子宫平滑肌瘤	Correct	平滑肌瘤	Correct	平滑肌瘤	Correct	平滑肌瘤	Correct
Breast	F17-00716	Female	54	右乳象限切除标本：乳腺组织一块，大小10*3.2*2cm，切面见一灰红粗糙区，范围0.5*0.5cm，边界欠清，质稍硬。（4F）	（右乳乳腺）乳腺腺病伴部分导管上皮增生。	乳腺腺病，部分导管上皮普通型增生，且细胞增生活跃，建议行免疫组化进一步确诊	Correct	腺病伴上皮增生	Correct	腺病，导管上皮有增生	Correct	良性，乳腺增生症	Correct
Thyroid	F17-00717	Female	58	左甲：甲状腺组织一块，大小3.2*2*0.8cm，切面见一灰白肿块，大小1*0.8*0.4cm，质地偏硬，边界不清。F	（左叶甲状腺）甲状腺乳头状癌。	甲状腺乳头状癌	Correct	乳头状癌	Correct	乳头状癌	Correct	癌	Correct
Uterine corpus	F17-00719	Female	43	(子宫肌瘤）：结节状肿块两个，长径7-8cm，另见不规则组织一块，大小3*2.5*1cm，肿块切面均为编织状，质硬。（2F）	（子宫）平滑肌瘤	子宫腺肌瘤	LSpe.	平滑肌瘤	Correct	平滑肌瘤	Correct	平滑肌瘤	Correct
Uterine corpus	F17-00721	Female	44	①（全子宫）：子宫大小cm，颈管长cm，宫腔深cm，内膜厚cm，肌壁厚cm（4F）_x000D_ ②（左卵巢囊肿）：送检破囊一个，大小约4.7*2.3*2.1cm，已剖开，内容物流失，囊壁内外表面灰白灰红较光滑，囊壁厚0.05-0.1cm。（2F）	子宫肌腺症子宫平滑肌瘤（左卵巢）良性囊肿。	分泌期子宫内膜	LSen.	平滑肌瘤	Correct	平滑肌瘤	Correct	平滑肌瘤	Correct
Thyroid	F17-00723	Female	40	①（甲状腺右叶）：送检甲状腺组织一块，大小3.7*2.6*1.5cm，切面见一灰白质硬区，范围1.3*0.9*0.9cm，切面灰红灰黄色，质硬，界不清；其余甲状腺组织灰红，质软。（2F）_x000D_ ②（甲状腺左叶）：送检甲状腺组织一块，大小2.8*2.2*1.2cm，切面见两个灰黄小结节，长径0.2-0.3cm，界不清，质稍硬；其余甲状腺组织灰红，质软。（2F）_x000D_ （甲状腺峡部）：送检甲状腺组织一块，大小1.5*1*0.3cm，切面灰红，质软.（1F）	(右叶）甲状腺乳头状癌，肿瘤大小1.3*0.9*0.9cm。(左叶）甲状腺乳头状癌，病灶2处，长径0.2-0.3cm。（峡部）甲状腺组织未见癌累及。	甲状腺乳头状癌	Correct	乳头状癌	Correct	乳头状癌	Correct	纤维化伴局灶率泡上皮异型增生，疑微小乳头状癌	Correct
Thyroid	F17-00724	Female	67	①(甲状腺左叶）：送检甲状腺组织一块，大小4.1*2.9*1.2cm，已剖开，切面灰红暗红色，局部见两个小结节，长径0.2-0.3cm。（2F）_x000D_ ①(甲状腺右叶）：送检甲状腺组织一块，大小4.2*3.5*1.3cm，已剖开，切面灰红暗红色，局部见胶样结节，直径0.4cm，略暗红色，质软。（2F）	（左叶）结节性甲状腺肿。(右叶）结节性甲状腺肿。	甲亢	LSpe.	结甲	Correct	结甲	Correct	局灶区甲状腺滤泡上皮增生及不典型增生	LSpe.
Lung	F17-00725	Female	50	右肺上叶结节：2F	(右肺上叶)肺泡上皮增生伴异型增生，考虑肿瘤，病灶直径0.5cm，请待石蜡片免疫组化确诊。	肺炎性假瘤，肺泡上皮细胞增生活跃	LSpe.	癌	Correct	微浸润	Correct	腺癌	Correct
Lung	F17-00726	Female	45	右下肺叶：（3F）	（右下肺叶）肺泡上皮异型增生，考虑腺癌。支气管切缘未见肿瘤累及	肺浸润性腺癌	Correct	癌	Correct	腺癌	Correct	癌	Correct
Lung	F17-00728	Male	62	左肺上叶：（3F）	（左肺上叶）差分化肿瘤伴坏死，考虑癌，请待石蜡片免疫组化确诊。 支气管切缘未见肿瘤累及	肺非小细胞肺癌，倾向鳞状细胞癌，需待常规及免疫组化确诊	LSen.	癌	LSen.	恶性肿瘤，浸润性癌可能	Correct	癌	Correct
Thyroid	F17-00729	Female	54	左侧甲状腺+峡部：（2F）_x000D_ 右侧甲状腺：（1F）	（左甲状腺+峡部）甲状腺滤泡上皮增生伴纤维化、钙化，局部上皮不典型增生，请待石蜡片免疫组化确诊。（右甲状腺）局灶区甲状腺滤泡增生	甲状腺肿伴钙化，部分细胞呈毛玻璃样核，不除外甲状腺乳头状癌，请待常规确诊	LSpe.	乳头状癌	Correct	乳头状癌	LSpe.	甲状腺滤泡增生伴上皮增生，部分不典型增生及钙化	LSpe.
Lung	F17-00730	Male	51	右肺中叶结节：肺组织一块，大小5.5*2*0.5cm，扎线处胸膜下可见长径0.3cm结节，已剖开，质略硬（结节全冰2F）_x000D_ 右肺下叶：肺组织一块，大小16*10*5cm，距支气管切缘2cm，扎线标记处紧邻胸膜下见一灰白肿块1.5*1.3*1cm，胸膜略凹陷，此结节对侧肺组织胸膜下扎线标记处见一灰红结节，直径0.3cm。（结节全冰,3F）	（右肺中叶）淋巴组织小结（右肺下叶）大结节为肺腺癌。小结节为肺泡上皮异型增生，倾向癌，病灶大小约0.5cm。支气管切缘未见肿瘤累及	肺浸润性腺癌	Correct	腺癌	Correct	浸润性癌	Correct	腺癌	Correct
Lung	F17-00731	Female	53	左肺上叶结节1：肺组织一块，大小7.5*3*2cm，切面扎线标记处触及灰白灰红质略韧区，长径0.4cm，距胸膜0.8cm。（1F）_x000D_ 左肺上叶结节2：肺组织一块，大小3.5*1.2*1cm，扎线标记处触及灰白质硬区，大小0.2*0.1cm，距胸膜0.1cm。（1F）	（左肺上叶结节1）肺泡上皮异型增生，倾向腺癌，病灶大小约0.5cm(左肺上叶结节2)局部肺泡上皮异型增生，不排除肿瘤，病灶较小，请待石蜡片免疫组化确诊。	至少为原位腺癌，待常规确定有无浸润	LSpe.	异型增生，癌	LSpe.	间质内炎细胞浸润，肺泡上皮增生伴细胞异型，待石蜡	LSpe.	肺泡上皮异型增生，考虑腺癌	LSpe.
Thyroid	F17-00733	Female	36	（左侧甲状腺+峡部）（2F）_x000D_ （右侧甲状腺）（1F）	(左甲+峡部）乳头状癌，慢性甲状腺炎（右甲）慢性甲状腺炎	甲状腺乳头状癌	Correct	桥本甲状腺炎	LSen.	乳头状癌	Correct	微小乳头状癌	Correct
Uterine corpus	F17-00737	Female	62	全子宫+双附件：（4F）	子宫平滑肌瘤，宫颈慢性炎双侧卵巢白体多见	子宫平滑肌瘤伴水肿	Correct	平滑肌瘤	Correct	平滑肌瘤	Correct	平滑肌瘤	Correct
Lung	F17-00740	Female	73	右肺上叶结节：送检灰红色不规则肺组织，大小5.8*4*2.3cm，缝线处周边局部切面见一色暗区，范围约0.4*0.2cm。（2F）	(右肺上叶结节)周围型肺癌，微浸润性腺癌可能。	贴壁型腺癌	Correct	微浸润性癌	Correct	微浸润性腺癌	Correct	腺癌	Correct
Breast	F17-00741	Female	49	右侧乳房肿块：送检灰黄组织，大小3.6*2.6*1.2cm，切面见一质硬结节，切面结节大小1.8*1.7*1cm，切面灰白色，分叶状，界清。质中。（1F）	（右侧）乳腺纤维腺瘤	纤维腺瘤	Correct	纤维腺瘤	Correct	纤维腺瘤	Correct	纤维腺瘤	Correct
Uterine corpus	F17-00742	Female	44	子宫肌瘤：送检灰白条索状组织一堆，体积8.5*5*2.5cm。组织质韧，切面灰白编织状。（1F）	（子宫）平滑肌瘤	子宫平滑肌瘤	Correct	平滑肌瘤	Correct	平滑肌瘤	Correct	平滑肌瘤	Correct
Thyroid	F17-00743	Female	48	右叶甲状腺：暗红组织一块，大小6*2.9*3.1cm，表面平滑，多切面切开，甲状腺下极实质内，见一囊实性结节，直径3cm,内含暗红色混浊液体，包膜完整，实性部分暗红烂肉样，质软。另见一淡黄色结节，长径0.6cm，质软。（2F）	(右叶)甲状腺良性结节	结节性甲状腺肿,不除外微小乳头状癌	LSen.	结甲	LSpe.	结甲伴淋巴细胞增生，桥本	Correct	慢性炎伴结甲	Correct
Thyroid	F17-00744	Female	67	全甲状腺切除标本：左叶大小4*1.3*2cm，右叶大小4.3*2.5*2，峡部大小3*1.1*0.5cm，左叶中极实质内见一结节，大小1.1*0.6*1cm,切面灰红夹杂灰白色。峡部见一结节，切面灰红，大小0.3*0.3*0.2cm。右叶下极，甲状腺实质内，切面见一灰淡红结节，长径1cm，质中，有胶样感。右叶中极见一结节，长径0.3cm,与下极结节质相似，（左1，峡部1，右2）	左叶 甲状腺乳头状癌（结节长径约1.1cm）峡部 结节性甲状腺肿，未见癌侵及右叶 结节性甲状腺肿，未见癌侵及	甲状腺乳头状癌	Correct	乳头状癌	Correct	乳头状癌	Correct	乳头状癌	Correct
Thyroid	F17-00749	Female	64	送检甲状腺全切标本，左叶大小5*2.5*1.8cm，峡部大小.5*1.6*0.5cm，右叶大小4.5*1.5*2.5cm，左叶上极包膜下见一灰白结节，大小约1.5*1*0.5cm，切面灰白略带黄色，中心部呈白红相间花纹状。左叶下极见一灰红结节，大小1.1*0.6*0.6cm，界不清。峡部未触及明显结节。右叶中部见一淡红色结节，大小0.9*0.6*0.7，质中，界不清。其余组织呈粗纤维状。（1F左叶+1F右叶）	左叶 甲状腺乳头状癌（结节长径1.1cm）右叶 结节性甲状腺肿，未见癌侵及。	木样甲状腺炎	LSpe.	乳头状癌	Correct	乳头状癌	Correct	滤泡增生伴不典型增生，不排除肿瘤	LSpe.
Lung	F17-00750	Male	68	右上肺肿块：送检部分肺切除标本，大小为10*4.5*3.3cm，胸膜下有一似实变区，大小1.7*1.8*1.7cm，相隔3cm处，胸膜下另见一实变区，大小1.1*0.7*0.6cm，质中,界不清。大者切面灰黑灰白色，小者灰白，水肿样。（3F）	（右肺上叶）肺结核，两个病灶（长径分别为1.1cm，1.7cm）	肺倾向炎症转病变，具体结果待石蜡	LSpe.	组织细胞、淋巴细胞，肉芽肿性炎	LSpe.	炎性病变	LSen.	纤维胶原伴炎细胞	LSen.
Lung	F17-00751	Male	63	右下肺结节：楔形肺组织一块，大小9*6*2.8cm，吻合线长13cm，距吻合线2cm，结扎线处触及一结节样区，长径约0.6cm，切面灰白质地中等，界欠清。（2F）	（右下肺结节）肺泡上皮异型增生，贴壁生长，考虑腺癌（肿块长径0.6cm），不除外微浸润。	肺腺癌	Correct	微浸润性癌	Correct	微浸润性腺癌	LSen.	腺癌	LSen.
Lung	F17-00755	Male	45	右肺上叶结节：楔形组织一块，大小7*4*1.8cm，钢钉吻合线长10.5cm，距吻合线2cm扎线处，触及一结节，长径约1cm，灰白色，质地中等。_x000D_ （1F）_x000D_ 右肺中叶结节：组织一块，大小1.2*0.7*0.3cm，切面见一结节，长径约0.6cm，质地中等，灰黑色。（1F）	（右肺上叶结节）肺泡上皮不典型增生，贴壁生长，不能除外腺癌。（病灶长径约0.5-0.6cm）（右肺中叶结节）淋巴结反应性增生。	不典型腺瘤样增生	LSpe.	癌	LSpe.	微浸润性腺癌	LSen.	腺癌	LSen.
Lung	F17-00758	Female	55	右上肺：楔形组织一块，大小7*4.5*2cm，吻合线长8cm，距吻合线1cm处触及一结节样，长径0.4cm，灰白色，质地中等。（2F）	（右上肺）肺泡上皮不典型增生，贴壁生长，待常规多取材及免疫组化除外癌变。（病灶长径约0.4cm）	肺腺癌，高分化	LSpe.	AAH	Correct	AAH或原位癌	Correct	上皮异型，考虑为腺癌	Correct
Uterine corpus	F17-00759	Female	49	全子宫：（3F）	（全子宫）多发性平滑肌瘤。 子宫腺肌症。	腺肌症/瘤	LSpe.	平滑肌瘤	Correct	平滑肌瘤	Correct	肌腺症	LSpe.
Lung	F17-00760	Male	51	左肺下叶结节：楔形组织一块，大小5*3*0.5cm，吻合线长7.5cm，距吻合线1cm扎线处，见一结节长径约0.8cm，灰红质地中等。（1F）	（左肺下叶）肺泡上皮异型增生，贴壁生长，考虑腺癌。（肿块长径0.8cm）	肺腺癌	Correct	腺癌	Correct	微浸润性腺癌	Correct	腺癌	Correct
Thyroid	F17-00761	Female	49	左叶甲状腺：灰红组织一块，大小6.5*3.3*2.7cm，切面见一胶样结节，大小2.6*2.2*2cm，质软，有包膜。（1F）_x000D_ 右叶甲状腺：灰红组织一块，大小3.8*2.1*1.2cm，切面灰红质软，未见明显肿块。（2F）	（左叶甲状腺）考虑腺瘤样结节。（右叶甲状腺）结节性甲状腺肿。	结节性甲状腺肿伴腺瘤样结节状增生	Correct	结甲	LSpe.	N.A.	N.A.	N.A.	N.A.
Thyroid	F17-00762	Female	32	右侧甲状腺+峡部：灰红组织一块，大小5*2.6*1.6cm，切面见一灰红结节，大小0.9*0.7*0.5cm。2F_x000D_ 中央区淋巴结：灰黄破碎组织一块，大小2.5*1.5*1cm，内找到淋巴结5枚，最大径0.2-0.7cm。2F_x000D_ 左侧甲状腺：灰红组织，3.8*2.7*1.8cm，切面灰红质软，未见明显结节。2F	（右侧甲状腺+峡部）淋巴细胞性甲状腺炎伴局灶微小乳头状癌。（中央区淋巴结）淋巴结5枚未见癌转移。（左侧甲状腺）符合淋巴细胞性甲状腺炎。	甲状腺乳头状癌，周围结节性甲状腺肿伴淋巴细胞性甲状腺炎	Correct	乳头状癌	Correct	乳头状癌伴桥本	Correct	慢性炎伴微小乳头状癌	Correct
Lung	F17-00763	Female	61	左肺下叶结节：肺组织，大小5*2.7*2.2cm，距切缘1.7cm肺组织中见一结节，大小0.7*0.6*0.5cm，切面灰白灰红，质稍硬，界限不清。其余肺组织质软。1F	（左肺下叶结节）考虑原位腺癌，倾向微小浸润，待常规多切片确诊。	肺上皮不典型增生	LSpe.	AAH或原位癌	Correct	原位癌	Correct	肺泡上皮不典型增生，疑癌	Correct
Breast	F17-00768	Female	62	右乳肿块：带脂肪软组织，大小6.2*3*1.6cm，切面质稍白，质韧，未见明显肿块。1F	（右乳肿块）考虑纤维增生性乳腺病	乳腺导管上皮增生，不除外低级别导管内癌	LSpe.	腺病	Correct	腺病	Correct	纤维胶原中见少量腺管，细胞未见明显异型	LSpe.
Lung	F17-00769	Male	57	气管切缘：灰白灰红组织，0.2*0.1*0.1cm。1F_x000D_ 左全肺：左上叶大小20*10*3cm，左下叶大小18*11*6cm，左下叶距肺门处见一肿块，大小4.6*3.2*3.5cm，灰白灰黄，质硬，界限不清，紧贴支气管切缘。2F	（气管切缘）软组织未见癌累及（左下肺近肺门处）考虑鳞状细胞癌	肺鳞癌	Correct	癌	LSpe.	浸润性癌，类型待石蜡	LSpe.	癌	Correct
Uterine corpus	F17-00770	Female	51	破碎子宫组织，大小16*12*8cm，宫颈糜烂，子宫内膜面局部略粗糙，未见肿块。肌壁见多枚肌瘤样结节，最大径1.5-6cm。内膜2F肌瘤样结节2F	子宫腺肌症伴多发性平滑肌瘤子宫内膜未见肿瘤性病变	子宫腺肌症	Correct	肌腺症	Correct	肌腺症	Correct	肌腺症	Correct
Thyroid	F17-00772	Female	59	左侧甲状腺：灰红肿块一个，大小6*5*4.5cm，表面光滑，肿块切面灰白灰红，质软，有包膜。2F_x000D_ 右侧甲状腺结节：灰红不规则组织一块，大小2.5*1.6*1.2cm，切面见3个结节，最大径0.7-0.8cm，灰红质软，表面光滑。3F	（左侧甲状腺）考虑甲状腺滤泡性腺瘤（右侧甲状腺结节）桥本氏甲状腺炎伴结节性甲状腺肿	桥本甲状腺炎伴腺瘤样增生	Correct	桥本	Correct	结甲伴桥本	Correct	桥本伴结甲及滤泡上皮增生	Correct
Lung	F17-00775	Female	46	左肺上叶结节：灰红结节一个，大小0.6*0.5*0.4cm。1F_x000D_ 左肺下叶：大小17*12*4.5cm，距支气管切缘6cm见一肿块，紧贴脏层胸膜，大小1.7*1.5*1.3cm，灰黄+灰白，质硬，边界不清。1F	（左肺上叶结节）淋巴结一枚呈反应性增生（左肺下叶）浸润性腺癌	肺腺癌	Correct	癌	Correct	浸润性癌，部分为粘液腺癌	Correct	腺癌	Correct
Thyroid	F17-00777	Female	66	左侧甲状腺：灰红组织一块，大小3.6*2*1.3cm，切面见一灰白结节，0.7*0.6*0.5cm，灰白质硬，界限不清。1F_x000D_ 右侧甲状腺大部+峡部：灰红组织一块，大小3.1*1.6*1.1cm，切面见一灰白结节，大小0.4*0.3*0.3cm，灰白质硬，界限不清。2F	（左侧甲状腺）甲状腺微小乳头状癌（最大径0.7cm）。（右侧甲状腺大部+峡部）符合结节性甲状腺肿。	乳头状癌	Correct	乳头状癌	Correct	乳头状癌	Correct	癌	Correct
Thyroid	F17-00778	Male	59	灰红组织一块，大小5.7*3.1*2cm，切面见两个囊性结节，囊内含血性液体，最大径分别为2.7cm和1.5cm，小结节内部分呈胶样，质软，灰红。大结节内壁光滑，囊壁厚0.1-0.3cm。小结节1F大结节2F	（右侧甲状腺）符合结节性甲状腺肿伴囊性变	结节性甲状腺肿伴囊性变	LSen.	结甲	LSen.	结甲伴囊性变	Correct	结甲	Correct
Lung	F17-00779	Male	54	左肺上叶19*13*2.5cm，距支气管切缘4.5cm见一结节，灰白+灰黑，质硬，大小约1*0.8*0.6cm。2F	（左肺上叶）见一质硬结节（最大径1cm），镜下见肺泡间隔增宽，慢性炎细胞浸润，伴肉芽组织及纤维组织增生，局灶肺泡上皮轻度异型，待常规切片及免疫组化确诊。	良性病变，纤维增生伴周围组织肺大疱形成	LSen.	坏死	LSen.	炎性病变	LSen.	炎症伴肺泡上皮增生	LSen.
Thyroid	F17-00783	Female	63	右侧甲状腺+峡部：灰红组织一块，大小4.5*2*1.5cm，切面见两个结节，小者0.3*0.3*0.3cm，质稍硬；大者质硬结节，大小0.6*0.5*0.4cm，质硬如骨。2F	（右侧甲状腺+峡部）结节性甲状腺肿伴局灶钙化，质硬如骨，待常规脱钙后确诊。	结节性甲状腺肿	Correct	结甲	Correct	良性病变，结甲可能	Correct	局灶甲状腺滤泡增生	LSpe.
Thyroid	F17-00784	Male	67	左侧甲状腺肿块：灰红囊性肿块，大小3*2.7*2.6cm，切面灰红，见灰黄胶样，质软。1F_x000D_ 右侧甲状腺：灰红肿块一个，大小4.2*2.7*2.5cm，表面光，前面灰黑见灰黄胶样，质软，表面有包膜。1F	（左侧甲状腺肿块）符合结节性甲状腺肿（右侧甲状腺）考虑腺瘤样结节	良性病变	LSpe.	甲状腺组织钙化	LSpe.	良性病变	LSpe.	滤泡性肿瘤	LSpe.
Thyroid	F17-00787	Male	78	（左叶甲状腺）甲状腺组织一块，大小6.2*4*2.6cm，切面见一结节，大小3.7*3.5*2.6cm，灰红、灰黄、质软，部分囊性变，内壁光滑，内含黄色清亮液体，其余甲状腺组织灰红、质软。（1F）_x000D_ （右侧部分甲状腺）甲状腺组织一块，大小4.7*2.6*1cm，切面见胶样结节2枚，长径均为0.5cm，两结节相邻0.6cm。（2F）	（左叶甲状腺）结节性甲状腺肿囊性变。（右叶部分甲状腺）结节性甲状腺肿。	结节性甲状腺肿	Correct	良性病变	LSpe.	结甲	Correct	结甲伴小灶滤泡上皮增生及不典型增生	LSpe.
Thyroid	F17-00790	Male	42	左侧甲状腺：甲状腺组织一块，大小5.5*2.2*1.1cm，被膜下0.5cm见一长径0.1cm的结节。_x000D_ 右侧甲状腺：甲状腺组织一块，大小5.4*3*1.5cm，切面见一灰白区，范围1.1*0.6*0.5cm，紧邻被膜，切面另见一灰白结节，结节长径0.1。	(左叶甲状腺)结节性甲状腺肿，小区纤维组织增生。（右叶甲状腺）病变局部（2mm)致密纤维组织增生，其内散在少许异型腺体，不能排除微小乳头状癌，需免疫组化辅助诊断。	甲状腺乳头状癌	Correct	乳头状癌	Correct	微小乳头状癌	Correct	局灶纤维化伴小灶滤泡上皮不典型增生，不排除微小癌	Correct
Thyroid	F17-00791	Female	49	甲状腺左叶+结节：甲状腺组织一块，大小7.5*3.5*1.5cm,切面见一结节，大小1*0.9*0.8cm。（2F）_x000D_ 甲状腺右叶及肿块：4.2.7*1.7cm，未见明显结节。（2F)_x000D_ 左侧颈部肿物：灰红组织两块，总体积4.3*2.5*1cm，其内查见结节3枚，长径0.6-1.1cm。（2F)	(甲状腺左叶+结节)结节性甲状腺肿。(甲状腺右叶及肿块）结节性甲状腺肿。(左侧颈部肿物)淋巴样组织内见唾腺样结构，形态温和，待常规切片确诊。	结节性甲状腺肿	Correct	结甲	Correct	结甲	Correct	结甲	Correct
Uterine corpus	F17-00792	Female	58	全子宫：	全子宫：子宫平滑肌瘤 子宫内膜息肉 宫颈未检，待常规全取材确诊。	腺瘤样瘤？	LSen.	平滑肌瘤	Correct	平滑肌瘤，小区细胞丰富	LSpe.	平滑肌瘤	Correct
Ovary	F17-00794	Female	37	（左侧附件）囊壁样组织3块，6*6.5cm，囊壁厚0.3-2cn，囊内壁附灰黄色质软样物，囊壁外表面较光滑。另见输卵管一段，长4.5cm，外径0.3-0.4cm，伞开放。（2F）_x000D_	（左侧附件）图形符合卵巢甲状腺肿，需要常规及免疫组化确诊。	宫内膜息肉？	LSen.	卵巢组织中见甲状腺肿	LSpe.	卵巢内见甲状腺组织,卵巢甲状腺肿可能，待石蜡	Correct	甲状腺滤泡性肿瘤	LSpe.
Uterine corpus	F17-00796	Female	33	子宫肌瘤：	（左侧卵巢囊肿）良性囊肿（右侧卵巢囊肿）良性囊肿（子宫肌瘤）平滑肌瘤	平滑肌瘤	Correct	平滑肌瘤	Correct	平滑肌瘤	Correct	平滑肌瘤	Correct
Breast	F17-00797	Female	75	左乳肿块：灰黄灰红组织一块，大小3.5*2*0.7cm，切面结节两枚，大者大小1.4cm，切面灰黄灰红，质稍硬，小者大小1cm，切面灰黄灰红，质中。（2F）	(左乳腺)浸润性乳腺癌。	浸润性癌	Correct	浸润性癌	Correct	浸润性癌	Correct	恶性肿瘤伴坏死，癌	Correct
Lung	F17-00800	Female	61	左肺上叶：一叶肺切除标本，大小18*9*1.3cm，距支气管断端5cm及2cm各见一系线处，5cm处系线处胸膜下肺实质内见一灰白结节，长径1cm，质稍硬，2cm处系线处见一灰白处，长径0.6cm，质稍硬，其余切面灰白灰红，未见明显结节。（2F）	（左肺上叶）浸润性腺癌，切缘未见肿瘤组织。	N.A.	N.A.	N.A.	N.A.	腺癌	Correct	腺癌	Correct
Lung	F17-00801	Male	73	（右肺上叶结节）肺组织一块，大小，胸膜下肺组织内触及一质稍硬区③，长径约0.4cm，切面灰白，边界清；另触及灰黑结节一个②，长径约0.4cm；另见质硬区①，长径约0.5cm。	（右肺上叶结节）考虑非典型腺瘤样增生，长径约0.4cm，最后确诊等石蜡及酶标。+	肺叶内良性淋巴结	Correct	炎症	LSen.	淋巴结反应性增生	Correct	肺内淋巴结	Correct
Lung	F17-00803	Female	64	（右肺上叶）：肺组织一叶，大小12.5*11*2.5cm，肺门对侧见一切开处，距离胸膜0.4cm处肺实质内见一结节，大小约1.5*1.5*1cm，质硬灰白色。（2F）_x000D_ （右肺中叶结节）肺组织一块，大小6.5*3.5*2，一侧钢钉吻合，长7.5cm，距吻合口2cm见一缝线，切开胸膜下见一结节 ，长径约0.7cm，灰白色。_x000D_ （右肺下叶结节）肺组织一块，大小5.5*2.8*1.4，一侧钢钉吻合，长5.4cm，距吻合口1cm见一缝线，切开胸膜下见一结节 ，长径约0.6cm，灰白色。	（右肺上叶）浸润性腺癌。（右肺中叶结节）腺癌，具体分型待石蜡。（右肺下叶结节）腺癌，具体分型待石蜡。	原位腺癌	LSpe.	腺癌	LSpe.	腺癌	Correct	腺癌	Correct
Lung	F17-00804	Male	54	（右肺上叶结节）肺组织一块，大小5.5*3*.3cm，两枚钢钉吻合，长约4,4.5cm，对侧胸膜凹陷，其下见一肿块，大小2.5*2.*1.3cm，切面灰白质硬，边界不清。_x000D_ （右肺下叶结节）肺组织一块，大小5*2.5*0.6cm，胸膜糜烂处见一结节，长径约0.7cm。	（右肺上叶结节）浸润性腺癌。（右肺下叶结节）浸润性腺癌。	考虑良性病变，局部肺泡上皮增生	LSen.	腺癌	Correct	浸润性癌	Correct	腺癌	Correct
Lung	F17-00809	Female	72	左下肺结节：楔形切除肺组织一块，大小8.5*4*1.3cm，缝合线长9.5cm，胸膜局灶表面皱缩，切开见一肿块，大小2*1.8*1.5cm，切面灰白，界欠清。（1F）	（左下肺）浸润性腺癌，伴粘液产生	考虑原位粘液腺癌，待石蜡除外浸润	LSen.	炎症或肿瘤	LSen.	肺组织中见小灶粘液腺体，恶性可能。来源待石蜡	LSen.	腺癌	LSpe.
Lung	F17-00810	Female	62	右肺上叶结节：肺组织一块，大小9*4*2.8cm，吻合口长约9.5cm，距吻合口切缘1cm处已切开，内见缝线，缝线周边见一灰白结节,长径1.1cm，边界欠清。（F）_x000D_ 右肺中叶结节:肺组织一块，大小约1.6*0.2*0.4cm，触及一结节，长径约0.4cm,质硬，灰白。（F）	（右肺上叶）浸润性腺癌（右肺中叶）倾向微浸润性腺癌，确诊等石蜡。	炎性假瘤或硬化性肺泡细胞瘤	LSen.	癌	LSpe.	微浸润性腺癌	Correct	肺泡上皮异型增生，考虑腺癌	Correct
Lung	F17-00811	Female	72	右肺上叶结节：肺组织一块，大小9*2.3*1.5cm，吻合口长9.5cm，切面见结节6枚，长径0.6-0.9cm。（2F,结节1、2各冰冻一半）	(右肺上叶)多发性转移性癌，结合病史，符合甲状腺乳头状癌肺转移。	浸润性腺癌	LSpe.	乳头状癌，甲状腺转移?	Correct	乳头状癌，甲状腺乳头状癌转移可能	Correct	腺癌	Correct
Thyroid	F17-00814	Male	49	(甲状腺) 左叶大小4*2*1.5，左叶下部切面见一灰白结节，长径0.5cm，质稍硬，界不清，右叶大小4*2.5*1，右叶中部见一结节，长径约0.6cm，灰白，质稍硬，界尚清，峡部大小2*1.5*1.5，切面暗红色，未见明显结节。（2F）	（甲状腺）左叶 甲状腺微小乳头状癌（肿块长径0.5cm） 右叶 甲状腺微小乳头状癌（肿块长径0.6cm） 峡部未见癌累及。	乳头状癌	Correct	乳头状癌	Correct	乳头状癌	Correct	乳头状癌	Correct
Thyroid	F17-00815	Female	52	（左叶）左叶大小4.8*2.5*1.5cm，切面见两个结节，一个结节长径2cm，灰红，界尚清，另一结节，长径0.6cm，灰白，质稍硬。（3F）_x000D_ (右叶+峡部)大小4*3.5*1.5cm，峡部下近右叶见一灰白结节，长径0.4cm，质稍硬，右叶切面见结节样区，长径2cm，灰红，质中。（3F）	（左叶）甲状腺乳头状癌（两处癌灶，长径分别为1.2cm及0.6cm）。（右叶+峡部）右叶甲状腺乳头状癌（长径1.5cm），峡部甲状腺微小乳头状癌（长径0.4cm）。	乳头状癌	Correct	乳头状癌	Correct	乳头状癌	Correct	乳头状癌	Correct
Lung	F17-00816	Male	62	(右肺下叶)大小14.5*9.5*2.5cm，距支气管切缘3cm紧邻胸膜下见一肿块，大小1.5*1*1cm，切面灰白灰黑色，质中，界欠清。（3F）	(右肺下叶)腺癌（肿块大小1.5*1*1cm），支气管切缘未见癌累及。	肺腺癌	Correct	腺癌	Correct	浸润性癌	Correct	腺癌	Correct
Lung	F17-00817	Female	61	（左肺下叶）距支气管2cm，紧邻胸膜下见一肿块，大小2.5*2*2cm，切面灰黄，质稍硬，界欠清。（3F）	（左肺下叶）浸润性癌（肿块大小2.5*2*2cm），支气管切缘未见癌累及。	良性，倾向炎性假瘤	LSen.	腺癌	Correct	浸润性癌	Correct	炎症伴肺泡上皮不典型增生，疑腺癌	LSpe.
Lung	F17-00818	Female	58	(右肺中叶结节)楔形切除肺组织，大小5*5*1.4cm，钢钉吻合线长8.5cm，紧邻吻合线下见一结节，长径0.6cm，切面灰白，质中，界尚清，其余肺组织切面灰白灰红，质软。（F1）	(右肺中叶结节)肺泡上皮异型增生，贴壁生长，考虑腺癌，不除外微浸润性。（肿块长径0.7cm）	原位腺癌	Correct	原位癌或微浸润性腺癌	Correct	腺癌	Correct	腺癌	Correct
Lung	F17-00819	Female	46	(右肺上叶结节)楔形肺组织一块，大小11*3.5*1.8cm，吻合线长13cm，距吻合线1cm处触及一结节，长径约0.5-0.6cm，切面灰白灰黑，质中。	(右肺上叶结节)肺泡上皮异型增生，贴壁生长，不排除腺癌。（病灶长径约0.5-0.6cm）	肺慢性炎，肺泡上皮增生	Correct	间质炎症，肺泡上皮异型增生，待石蜡	Correct	肺泡上皮贴壁生长，细胞有异型，间质炎细胞浸润，AAH不能除外	Correct	肺泡上皮异型增生，疑腺癌	Correct
Lung	F17-00822	Female	58	左肺下叶结节：楔形切除肺组织，大小7.3*4*1.5cm，吻合线长约7.9cm，距吻合线最近2cm，胸膜下0.3cm，肺实质见一灰白质稍硬区，范围0.5*0.5cm，界欠清。（1F）	(左肺下叶结节)瘤细胞贴壁生长，有异型，倾向肺腺癌可能。	肺腺癌	Correct	腺癌	Correct	微浸润性腺癌	Correct	肺泡上皮异型，腺癌可能	Correct
Lung	F17-00825	Female	61	左肺上叶结节：楔形切除肺组织，大小9*4.5*2.5cm，吻合线长8.5cm，距吻合线约1.7cm，胸膜下1.5cm，肺实质灰黄结节，长径0.7cm,质稍硬，边界尚清，其余肺组织灰红，质软。（1F）	（左肺上叶结节）肉芽肿性炎	肉芽肿性炎	LSen.	炎性病变	LSen.	肉芽肿性炎	Correct	肉芽肿性炎	Correct
Thyroid	F17-00829	Male	37	(右叶甲状腺+峡部)灰红组织1块，大小5*3*1cm，切面已剖开，见结节一枚，长径1cm，结节切面灰白，质稍硬，界不清。F_x000D_ (左叶甲状腺)灰红组织1块，大小3.8*3.3*0.9cm，切面灰红质软，未见明显结节。F	(右叶甲状腺+峡部)甲状腺乳头状癌，长径1cm。(左叶甲状腺)局灶甲状腺滤泡增生。	结节性甲状腺肿	LSen.	良性病变	LSen.	乳头状癌	Correct	乳头状癌	Correct
Uterine corpus	F17-00834	Female	64	（全子宫+双附件）子宫大小	子宫多发性平滑肌瘤	平滑肌瘤	Correct	平滑肌瘤	Correct	平滑肌瘤	Correct	平滑肌瘤	Correct
Lung	F17-838	Male	43	左肺下叶结节：楔形切除肺组织，大小7.3*4*1.5cm，吻合线长约7.9cm，距吻合线最近2cm，胸膜下0.3cm，肺实质见一灰白质稍硬区，范围0.5*0.5cm，界欠清。（1F）	（左肺下叶）考虑为肉芽肿性炎	肺慢性炎症 除外 MALT	LSen.	肉芽肿性炎	Correct	肉芽肿性炎	Correct	炎症	LSpe.
Lung	F17-00839	Male	60	右下肺：（3F：支气管切缘F+2F肿块）	（右下肺）腺癌，支气管切缘未见癌累及。	肺浸润性腺癌	Correct	腺癌	LSpe.	腺癌	Correct	腺癌	Correct
